# Supplementary material for: Identifying and validating subtypes within major psychiatric disorders based on frontal–posterior functional imbalance via deep learning
Source: Mol Psychiatry. 2020 Oct 1;26(7):2991–3002. doi: 10.1038/s41380-020-00892-3 (PMC8505253; doi:10.1038/s41380-020-00892-3)
Supplement: Supplementary file 2 — Supplemental Materials Excel 1-Sherlock gene list_MPDs [file 41380_2020_892_MOESM2_ESM.xlsx]

## Sheet: Archetypal MPDs
Archetypal MPDs-associated genes predicted by Sherlock integrative analysis
aLBF (logarithm of Bayes factor) score of a gene; bP value from Sherlock integrative analysis;
cgene locations were based on hg19; deQTL p value indicates the association significance between this SNP and gene expression in frontal cortex
eGWAS p value indicates the association significance between this SNP and Archetypal MPDs; fLBF (logarithm of Bayes factor) score of the corresponding SNP
Gene	LBFa	P-valueb
	Supporting SNP	chromosome	positionc	Proximity	P-eQTLd	P-GWASe	LBFf
TMEM220	3.86475	0.000345572
	rs406446	17	10555167	cis	5.88796e-10	0.000207	3.86475
ENSG00000273290	3.86435	0.000345572
	rs406446	17	10555167	cis	5.69066e-09	0.000207	3.86435
ADPRM	3.86431	0.000345572
	rs406446	17	10555167	cis	6.28043e-09	0.000207	3.86431
C21orf67	2.84688	0.00212743
	rs8134646	21	45200956	cis	7.57083e-07	0.003362	2.84688
LINC00205	2.5528	0.00435205
	rs2838773	21	45328466	cis	2.48328e-07	0.001996	2.5528
COX11	2.54634	0.00446004
	rs1026961	17	50510665	cis	1.28098e-07	0.003281	2.54634
PHLDB3	2.43698	0.00547516
	rs2260219	19	48658987	cis	2.78635e-07	0.007256	2.43698
ENSG00000226232	2.28105	0.00731102
	rs929843	16	68603249	cis	2.04241e-14	0.08549	0.605358
	rs6499323	16	69181984	cis	4.23265e-06	0.01674	1.67569
ARID3C	2.26522	0.00763499
	rs1061758	9	34642330	cis	8.32696e-17	0.01019	2.26522
CCNYL2	2.24682	0.00784017
	rs1255371	10	42308236	cis	1.4062e-06	0.003485	2.24682
RPUSD3	2.22431	0.00817495
	rs11131194	3	9855426	cis	2.44556e-06	0.008146	2.22431
ENSG00000273027	2.21114	0.00835853
	rs8134646	21	45200956	cis	4.63456e-06	0.003362	2.21114
ENSG00000225498	2.20992	0.00838013
	rs42664	7	89822345	cis	2.61772e-06	0.003146	2.20992
SNX16	2.11302	0.00977322
	rs1470787	8	82903057	cis	9.16385e-08	0.009597	2.11302
RSBN1L-AS1	2.1072	0.00988121
	rs13245154	7	77396031	cis	8.31334e-06	0.004088	2.1072
KLK10	2.09607	0.0101296
	rs3745535	19	56212299	cis	1.20088e-08	0.01321	2.09607
LINC00839	2.05552	0.0109395
	rs1255371	10	42308236	cis	4.4558e-09	0.003485	2.05552
CDIPT-AS1	2.04554	0.0111231
	rs747973	16	29782742	cis	6.26297e-07	0.01331	2.04554
MYH3	2.03126	0.0115227
	rs2662959	17	10524314	cis	3.40592e-06	0.01212	2.03126
SGCB	2.00817	0.0120842
	rs6852236	4	52479435	cis	2.93018e-07	0.2055	0.632772
	rs13104971	4	53514912	cis	2.37078e-06	0.02889	1.3754
CYP4F26P	2.00625	0.012149
	rs2777744	9	33463893	cis	3.7187e-06	0.01259	2.00625
ENSG00000260708	1.99835	0.0122462
	rs5769136	22	45535367	cis	7.35114e-15	0.008488	1.99835
EIF5A	1.99568	0.0123218
	rs4796398	17	7148921	cis	1.33723e-09	0.01653	1.99568
MYADML2	1.97266	0.0130454
	rs35935560	17	77502097	cis	4.36255e-08	0.01641	1.97266
SLC18A2	1.96776	0.0131425
	rs14240	10	119027061	cis	4.46662e-07	0.006721	1.96776
PADI4	1.96094	0.0132289
	rs12037653	1	17472904	cis	8.92999e-07	0.007115	1.96094
AS3MT	1.95741	0.0132721
	rs743572	10	104587142	cis	1.5064e-08	0.003267	1.95741
C12orf73	1.88615	0.0152916
	rs1165692	12	102864108	cis	5.41954e-07	0.01744	1.88615
ENSG00000235296	1.82363	0.0172462
	rs35935560	17	77502097	cis	4.09501e-06	0.01641	1.82363
LINC00667	1.82218	0.017311
	rs12522	18	5280282	cis	3.21606e-10	0.008539	1.82218
CCDC74A	1.79943	0.0181102
	rs6709245	2	131965346	cis	1.11329e-07	0.0127	1.79943
HIGD1A	1.79051	0.0183801
	rs3846062	3	42708671	cis	5.33739e-06	0.01712	1.79051
PLEK	1.7739	0.0189417
	rs10865374	2	68439323	cis	6.32663e-06	0.01631	1.7739
EFEMP1	1.76217	0.0193521
	rs10496052	2	55863977	cis	5.10718e-06	0.01506	1.76217
HEXIM1	1.74765	0.0198488
	rs4986172	17	40571807	cis	2.89946e-06	0.01147	1.74765
DDX11	1.74042	0.0201404
	rs7971718	12	31202250	cis	8.03885e-08	0.004267	1.74042
AKAP3	1.72321	0.0209395
	rs10774255	12	4622059	cis	5.35123e-07	0.01062	1.72321
SLC35C1	1.71813	0.0211447
	rs3740704	11	45749730	cis	5.09102e-06	0.01047	1.71813
PEBP1	1.71613	0.0212311
	rs428073	12	117167134	cis	3.67805e-06	0.009518	1.71613
RNASEH2B	1.71055	0.0214255
	rs7316955	13	50414306	cis	6.70567e-13	0.02732	1.71055
FAM182B	1.69241	0.0221382
	rs7267979	20	25246087	cis	8.6043e-09	0.3254	0.366975
	rs6115458	20	25917265	cis	2.43067e-06	0.0461	1.32544
ENSG00000255455	1.68097	0.0226026
	rs948085	11	130257777	cis	1.05217e-07	0.02694	1.68097
ENSG00000116883	1.67749	0.0227646
	rs12116935	1	36562133	cis	7.98953e-09	0.02912	1.67749
FAM89A	1.67739	0.0227646
	rs4378192	1	229240002	cis	4.8169e-11	0.01375	1.67739
N6AMT1	1.66563	0.0231425
	rs1048546	21	29166748	cis	1.44317e-06	0.01063	1.66563
FAM118A	1.61992	0.025378
	rs2350629	22	44109714	cis	1.90368e-18	0.004304	1.61992
BTN2A2	1.61303	0.0256479
	rs12211872	6	26580244	cis	1.31531e-07	0.01609	1.61303
ACADS	1.61226	0.0257127
	rs10431384	12	119611730	cis	1.48642e-06	0.02697	1.61226
RNF149	1.60494	0.0261555
	rs7568067	2	101293243	cis	1.73728e-08	0.03015	1.60494
SCRG1	1.60398	0.0261663
	rs7655786	4	174564193	cis	9.35145e-14	0.01094	1.60398
ZC2HC1C	1.59284	0.0268359
	rs2098297	14	74688871	cis	3.89886e-06	0.02519	1.59284
TATDN3	1.56105	0.0284881
	rs11800991	1	210961201	cis	5.0891e-06	0.01501	1.56105
CHURC1	1.5579	0.0286717
	rs2412106	14	64497563	cis	8.03205e-07	0.006576	1.5579
CYP4F3	1.55327	0.0290497
	rs2683049	19	15625961	cis	5.97674e-07	0.03566	1.55327
ENSG00000260711	1.53904	0.029784
	rs4900088	14	91360434	cis	3.78747e-08	0.02526	1.53904
TC2N	1.53665	0.0299136
	rs4900088	14	91360434	cis	5.45923e-12	0.02526	1.53665
LAMC2	1.53621	0.029946
	rs2276543	1	181421928	cis	2.22329e-10	0.01262	1.53621
CD6	1.53592	0.0299568
	rs11230563	11	60532785	cis	3.04296e-25	0.01269	1.53592
PET112	1.53564	0.0299784
	rs6535812	4	152818824	cis	6.95373e-06	0.01361	1.53564
MS4A14	1.52888	0.0303996
	rs2289610	11	59865290	cis	4.22755e-07	0.005731	1.52888
ENSG00000267731	1.51484	0.0313067
	rs7210299	17	63643010	cis	3.3024e-07	0.02784	1.51484
KRT83	1.50737	0.031879
	rs998820	12	50999013	cis	5.82914e-17	0.02322	1.50737
SH3BGRL2	1.50518	0.0319978
	rs2295015	6	80467675	cis	3.25609e-08	0.01233	1.50518
KHDC1L	1.5049	0.0319978
	rs6453660	6	74008824	cis	3.64913e-08	0.03332	1.5049
CCDC167	1.49548	0.0326566
	rs904251	6	37559674	cis	1.4738e-08	0.01747	1.49548
TIMM23B	1.48419	0.0333801
	rs11812185	10	50715222	cis	3.31997e-06	0.02785	1.48419
SH3D21	1.47514	0.0340389
	rs12116935	1	36562133	cis	6.48472e-06	0.02912	1.47514
DHTKD1	1.47128	0.0342873
	rs2801499	10	12436016	cis	1.86046e-06	0.03403	1.47128
TMPRSS5	1.46972	0.0343413
	rs7131623	11	113005723	cis	2.45046e-06	0.006564	1.46972
ENSG00000231680	1.4609	0.0350432
	rs7130280	11	63913161	cis	1.12125e-10	0.04387	1.4609
IKBIP	1.46069	0.035054
	rs3815997	12	97595154	cis	5.93626e-06	0.02405	1.46069
ENSG00000250490	1.44355	0.0362311
	rs7702608	5	6434817	cis	1.50222e-07	0.04474	1.44355
SRPK1	1.44178	0.0363607
	rs11755428	6	36008255	cis	3.64714e-06	0.02408	1.44178
ENSG00000215146	1.42077	0.0378402
	rs4409777	10	42217616	cis	2.19259e-11	0.009811	1.42077
FNBP1P1	1.41452	0.0381749
	rs1026150	2	74199288	cis	2.00856e-07	0.02319	1.41452
NME9	1.40521	0.0388769
	rs3856636	3	139507826	cis	1.42203e-08	0.04549	1.40521
OTUD3	1.37931	0.0408099
	rs10916668	1	20105673	cis	9.43368e-10	0.01281	1.37931
GSTM5	1.36553	0.0417711
	rs1332018	1	110084495	cis	1.87464e-10	0.02776	1.36553
ZNF880	1.35996	0.0421922
	rs8104808	19	57579239	cis	1.45446e-31	0.01077	1.35996
TRAC	1.35056	0.0430454
	rs227003	14	22069902	cis	1.55885e-12	0.0527	1.35056
C10orf32	1.34514	0.0435313
	rs7085104	10	104618863	cis	6.6729e-07	0.008297	1.34514
COL28A1	1.34319	0.0436393
	rs886727	7	7630319	cis	6.56683e-09	0.02559	1.34319
ENSG00000273492	1.33599	0.0442333
	rs2045	21	26521928	cis	1.1713e-19	0.006018	1.33599
FAM182A	1.33013	0.0447624
	rs7267979	20	25246087	cis	1.69323e-07	0.3254	0.351926
	rs2752930	20	26099507	cis	7.43668e-06	0.03757	0.978203
ENSG00000270605	1.3137	0.0463175
	rs580800	1	28457800	cis	7.07526e-08	0.01342	1.3137
CHPT1	1.30675	0.046933
	rs7980984	12	100613068	cis	6.81012e-08	0.004394	1.30675
LRPAP1	1.30521	0.0470194
	rs10937929	4	3452835	cis	6.94701e-08	0.02913	1.30521
ENSG00000273253	1.29314	0.0483369
	rs2294385	22	48846573	cis	7.58802e-11	0.0131	1.29314
PRMT7	1.29185	0.0484989
	rs13336173	16	66903192	cis	1.89268e-06	0.02363	1.29185
RAD51C	1.28458	0.0492117
	rs12450435	17	54689450	cis	2.19409e-07	0.016	1.28458
REEP6	1.27441	0.0502052
	rs2244794	19	1448060	cis	4.92639e-08	0.04055	1.27441
ENSG00000272894	1.26359	0.0513499
	rs886727	7	7630319	cis	2.83934e-06	0.02559	1.26359
JAZF1-AS1	1.25816	0.0518359
	rs10276381	7	28156646	cis	8.01079e-07	0.02415	1.25816
HMGCLL1	1.25043	0.0526242
	rs4510679	6	55437922	cis	9.56865e-07	0.06022	1.25043
PSMD4	1.24485	0.0532073
	rs3811406	1	149520665	cis	6.4705e-06	0.04072	1.24485
CERS5	1.24234	0.0535637
	rs3741562	12	48816003	cis	8.93797e-07	0.1951	0.259192
	rs11169571	12	49500032	cis	1.25e-06	0.04277	0.983146
IVD	1.23995	0.0537473
	rs10518693	15	38487314	cis	4.73837e-06	0.01322	1.23995
ENSG00000224905	1.23612	0.0541253
	rs6516610	21	14385827	cis	2.19181e-06	0.01937	1.23612
ENSG00000269963	1.23465	0.0542873
	rs12881418	14	103173234	cis	2.75613e-06	0.04546	1.23465
LIG3	1.23373	0.0544492
	rs8075760	17	30464279	cis	2.18871e-07	0.01078	1.23373
EIF4HP2	1.22289	0.055486
	rs11089481	22	29618769	cis	2.01102e-11	0.05809	1.22289
ENSG00000270689	1.221	0.0556587
	rs3740861	11	94502225	cis	5.23446e-06	0.048	1.221
NOL10	1.22024	0.0557127
	rs6714413	2	10676310	cis	2.61149e-06	0.05127	1.22024
BCAS4	1.21357	0.0566847
	rs6020856	20	48976700	cis	6.15246e-12	0.01376	1.21357
KIF17	1.21201	0.0568575
	rs666371	1	20914142	cis	4.87277e-09	0.06507	1.21201
ENSG00000198150	1.21087	0.0570194
	rs6503112	17	8239440	cis	2.1409e-07	0.02207	1.21087
CRLF3	1.21083	0.0570302
	rs8082537	17	26040058	cis	6.41505e-08	0.0515	1.21083
C1orf123	1.20535	0.0577106
	rs6663121	1	53460177	cis	7.46857e-09	0.0229	1.20535
WDR62	1.19916	0.0583909
	rs2072606	19	41304066	cis	6.3961e-07	0.06939	1.19916
AMACR	1.19813	0.0584773
	rs6414862	5	34015802	cis	1.16577e-09	0.009854	1.19813
RPL32P3	1.1926	0.0590821
	rs7612530	3	130671015	cis	4.09231e-08	0.05089	1.1926
C9orf72	1.18951	0.0595032
	rs13691	9	27536890	cis	2.45998e-07	0.03747	1.18951
FRMPD2	1.18594	0.0599244
	rs769009	10	49060455	cis	2.48302e-13	0.07228	1.18594
DUS2	1.18202	0.0603888
	rs11075673	16	66961926	cis	3.83347e-06	0.05972	1.18202
ENSG00000231421	1.18096	0.0605076
	rs999798	17	26182966	cis	6.30479e-08	0.04175	1.18096
ENSG00000152117	1.17732	0.0610043
	rs6709245	2	131965346	cis	6.34725e-15	0.0127	1.17732
ENSG00000236682	1.1745	0.0615227
	rs4359587	2	127703519	cis	3.12601e-19	0.0131	1.1745
IBSP	1.16777	0.0623542
	rs12650760	4	88924156	cis	2.27094e-08	0.04592	1.16777
ARHGAP25	1.16454	0.0627106
	rs2280244	2	68832806	cis	8.86825e-07	0.067	1.16454
ZNF670	1.16109	0.0632613
	rs4925540	1	245281501	cis	1.49439e-07	0.07318	1.16109
ALLC	1.15891	0.0635529
	rs10153783	2	3562934	cis	3.29494e-11	0.03724	1.15891
HLA-K	1.14642	0.0652592
	rs396660	6	29754144	cis	1.06853e-06	0.05884	1.14642
ENSG00000272462	1.1445	0.0654644
	rs1165200	6	25983191	cis	1.30477e-06	0.01237	1.1445
ENSG00000217702	1.14368	0.065594
	rs828842	2	74208752	cis	3.40148e-07	0.0585	1.14368
KRT81	1.13185	0.0671598
	rs998820	12	50999013	cis	7.74399e-10	0.02322	1.13185
ENSG00000254081	1.13006	0.0674406
	rs4320587	8	66661780	cis	1.69707e-06	0.07223	1.13006
F7	1.12113	0.0687365
	rs10665	13	112800832	cis	2.82767e-08	0.02762	1.12113
ENSG00000269958	1.11806	0.0691577
	rs861547	14	103225070	cis	1.86465e-06	0.0699	1.11806
LYZL4	1.11786	0.0691901
	rs11718502	3	42504086	cis	8.99556e-07	0.06956	1.11786
ECE2	1.1148	0.0695356
	rs1687230	3	185485888	cis	1.2711e-06	0.04287	1.1148
STX4	1.1132	0.06973
	rs9938550	16	30906643	cis	6.47983e-06	0.02489	1.1132
ITPA	1.11272	0.069784
	rs6051702	20	3199924	cis	8.93569e-09	0.03229	1.11272
WDR11	1.10999	0.0701836
	rs11199681	10	122707695	cis	9.40634e-06	0.05477	1.10999
RWDD2B	1.10828	0.0704752
	rs2832246	21	29478110	cis	6.81595e-07	0.019	1.10828
HCG27	1.10298	0.0713391
	rs9264532	6	31342360	cis	3.27333e-08	0.08226	1.10298
ABL2	1.09014	0.0733585
	rs3829794	1	177339351	cis	2.17007e-09	0.07509	1.09014
ZNF268	1.08665	0.0739957
	rs11147298	12	132287718	cis	5.3705e-06	0.04647	1.08665
IFT122	1.08103	0.0747192
	rs2005618	3	130634357	cis	4.59843e-07	0.02061	1.08103
ENTPD3	1.07327	0.0757451
	rs6801859	3	40468222	cis	8.74984e-06	0.005931	1.07327
NBR2	1.07226	0.0758855
	rs12944462	17	38391027	cis	1.4051e-08	0.02644	1.07226
LYRM9	1.07064	0.0761447
	rs7218395	17	23265604	cis	1.57575e-07	0.03723	1.07064
ENSG00000260633	1.06927	0.0763607
	rs4974496	3	135546432	cis	3.5372e-13	0.03996	1.06927
ADCY10P1	1.06797	0.0765551
	rs2395754	6	41135498	cis	4.95123e-07	0.08986	1.06797
B3GNTL1	1.06763	0.0766091
	rs9903292	17	78592835	cis	3.44258e-06	0.0763	1.06763
SLC39A10	1.06564	0.0769654
	rs1489802	2	196499521	cis	1.10996e-06	0.07791	1.06564
IL17REL	1.06425	0.0771922
	rs137862	22	48788677	cis	1.06647e-06	0.08687	1.06425
TAF1C	1.06271	0.077419
	rs8056643	16	82755933	cis	3.01268e-06	0.07818	1.06271
ENSG00000224848	1.05188	0.0790713
	rs2083825	9	98501631	cis	1.68105e-08	0.05016	1.05188
WDR88	1.05142	0.0791361
	rs3848596	19	38327601	cis	1.58092e-06	0.03741	1.05142
ENSG00000233820	1.04724	0.0797948
	rs2083825	9	98501631	cis	5.68159e-08	0.05016	1.04724
ACP6	1.04681	0.0798488
	rs12045115	1	145584805	cis	1.76141e-19	0.02407	1.04681
WIPF1	1.04621	0.0799244
	rs2115872	2	175160521	cis	2.35194e-07	0.06281	1.04621
CTGLF12P	1.04201	0.0806911
	rs769009	10	49060455	cis	5.16373e-06	0.07228	1.04201
CDHR1	1.04157	0.0807559
	rs7099098	10	85940386	cis	1.46377e-07	0.09386	1.04157
ENSG00000256885	1.03928	0.0811339
	rs7902	11	95204936	cis	6.38076e-06	0.07149	1.03928
TEFM	1.03474	0.0819546
	rs3816780	17	26185484	cis	1.11125e-07	0.07006	1.03474
JAK1	1.03138	0.0826134
	rs2780902	1	65101688	cis	1.42289e-09	0.09089	1.03138
MRPL21	1.02998	0.082797
	rs604524	11	68386505	cis	1.46537e-20	0.05682	1.02998
ENSG00000267079	1.02953	0.082851
	rs622863	18	11936739	cis	3.86687e-14	0.06675	1.02953
NDE1	1.02895	0.082959
	rs10521101	16	15715178	cis	2.58148e-07	0.02036	1.02895
ENSG00000205106	1.02401	0.0838877
	rs1562455	11	45733544	cis	2.85513e-07	0.08061	1.02401
ORMDL3	1.01976	0.0846868
	rs3894194	17	35375519	cis	4.2128e-06	0.08176	1.01976
ELAC2	1.0187	0.0848488
	rs4792309	17	12848929	cis	5.46126e-07	0.09504	1.0187
LINC01137	1.01845	0.0848812
	rs2660569	1	37695446	cis	1.39353e-08	0.02563	1.01845
TRPV2	1.01821	0.084946
	rs11574935	17	16227633	cis	1.90744e-08	0.06702	1.01821
MDH1B	1.01577	0.0853888
	rs2287630	2	207341197	cis	1.41816e-07	0.01779	1.01577
TMEM132E	1.01412	0.0856911
	rs11651584	17	29919942	cis	1.74959e-07	0.09834	1.01412
C16orf93	1.0124	0.0859179
	rs3812999	16	30681106	cis	3.93784e-07	0.07088	1.0124
BBS9	1.01026	0.0863067
	rs4720103	7	33132595	cis	2.02468e-06	0.06496	1.01026
ENSG00000203403	1.00773	0.0868143
	rs14358	19	40307835	cis	7.56299e-15	0.1013	1.00773
ENSG00000231170	1.00576	0.0871382
	rs3807892	7	95064669	cis	5.45221e-07	0.0981	1.00576
ENSG00000269990	1.00483	0.0873326
	rs2275998	11	66083157	cis	3.05493e-06	0.00966	1.00483
PPIE	1.00443	0.0873974
	rs7518431	1	39987531	cis	1.34279e-07	0.1006	1.00443

## Sheet: Mixed Atypical MPDs
Mixed Atypical MPDs-associated genes predicted by Sherlock integrative analysis
aLBF (logarithm of Bayes factor) score of a gene; bP value from Sherlock integrative analysis;
cgene locations were based on hg19; deQTL p value indicates the association significance between this SNP and gene expression in frontal cortex
eGWAS p value indicates the association significance between this SNP and Mixed atypical MPDs; fLBF (logarithm of Bayes factor) score of the corresponding SNP
Gene	LBFa	P-valueb
	Supporting SNP	chromosome	positionc	Proximity	P-eQTLd	P-GWASe	LBFf
ITPA	3.50014	0.000399784
	rs6115865	20	3307303	cis	1.15264e-06	7.47e-05	3.50014
MRPL19	3.35842	0.000529444
	rs7577050	2	75713427	cis	8.50679e-07	0.0008567	3.35842
ARID3C	3.279	0.000648298
	rs1061758	9	34642330	cis	8.32696e-17	0.001122	3.279
CCDC64B	2.99877	0.0010805
	rs2360166	16	3032826	cis	1.69489e-06	0.001526	2.99877
C22orf29	2.85139	0.00149109
	rs1053001	22	18213781	cis	1.28813e-08	0.00175	2.85139
LACTB	2.82865	0.00157753
	rs1472631	15	61210792	cis	8.38233e-07	0.001244	2.82865
TMBIM4	2.78264	0.0017396
	rs1168770	12	64831866	cis	5.20256e-06	0.001785	2.78264
PEBP1	2.74085	0.00186926
	rs428073	12	117167134	cis	3.67805e-06	0.001844	2.74085
ENSG00000233184	2.73217	0.00190167
	rs12727971	1	101361763	cis	2.77323e-06	0.0005821	2.73217
CYP4F26P	2.66451	0.00219341
	rs2777744	9	33463893	cis	3.7187e-06	0.002757	2.66451
ENSG00000239335	2.62326	0.00243112
	rs1168770	12	64831866	cis	2.03478e-28	0.001785	2.62326
WDR92	2.60296	0.00257158
	rs13009282	2	68217982	cis	5.51558e-07	0.003328	2.60296
CABYR	2.59809	0.0026148
	rs9635963	18	20003613	cis	2.77071e-06	0.0004439	2.59809
UBE2U	2.47712	0.00353323
	rs705540	1	64498375	cis	1.31952e-09	0.001523	2.47712
ENSG00000240057	2.44363	0.0039222
	rs7617193	3	114331541	cis	5.2309e-07	0.005435	2.44363
HPR	2.38014	0.00461372
	rs2000999	16	70665594	cis	7.825e-16	0.003755	2.38014
ENSG00000235531	2.35634	0.00487304
	rs1481850	8	72916188	cis	1.33342e-07	0.00224	2.35634
SLC4A11	2.26181	0.00585629
	rs6115892	20	3359569	cis	1.03565e-06	0.005531	2.26181
RNASEH2B	2.24666	0.00598595
	rs7316955	13	50414306	cis	6.70567e-13	0.008371	2.24666
ADCY10P1	2.24345	0.00602917
	rs2395754	6	41135498	cis	4.95123e-07	0.008115	2.24345
GSTP1	2.23358	0.00619125
	rs2276118	11	67045170	cis	7.49977e-09	0.0007267	2.23358
MSC	2.187	0.00670989
	rs1481850	8	72916188	cis	2.37604e-08	0.00224	2.187
PTPRCAP	2.1772	0.00687196
	rs2276118	11	67045170	cis	1.07015e-10	0.0007267	2.1772
ENSG00000266907	2.15444	0.0071637
	rs2304125	19	61580266	cis	1.62258e-06	0.003691	2.15444
HIGD1A	2.14662	0.00734738
	rs3846062	3	42708671	cis	5.33739e-06	0.007058	2.14662
ENSG00000254081	2.14552	0.00735818
	rs4320587	8	66661780	cis	1.69707e-06	0.00876	2.14552
BATF3	2.0556	0.00882766
	rs2221593	1	210940054	cis	7.0026e-09	0.005732	2.0556
LYRM9	2.05461	0.00887088
	rs7218395	17	23265604	cis	1.57575e-07	0.004308	2.05461
RAB27A	2.02116	0.00928147
	rs11071176	15	53348055	cis	3.14399e-06	0.005534	2.02116
TBC1D31	1.97311	0.0101999
	rs952656	8	124196776	cis	1.3589e-08	0.01253	1.97311
ENSG00000229481	1.96513	0.0103296
	rs10424841	19	42268390	cis	6.24137e-06	0.6345	0.128597
	rs10409487	19	42976951	cis	5.6184e-07	0.003071	1.83654
ENSG00000226232	1.9644	0.0103512
	rs2917670	16	68316464	cis	4.50481e-06	0.02662	0.445949
	rs6499323	16	69181984	cis	4.23265e-06	0.01947	1.51845
GALNT3	1.9337	0.0112264
	rs6432851	2	166457159	cis	1.71391e-06	0.009311	1.9337
PCK2	1.92106	0.0115613
	rs2759409	14	23637144	cis	1.27297e-06	0.01125	1.92106
RAPGEF3	1.89586	0.0121664
	rs653136	12	46282817	cis	1.09834e-06	0.01533	1.89586
ZAP70	1.8932	0.0122204
	rs11894651	2	97684203	cis	5.51454e-07	0.01481	1.8932
ENSG00000267422	1.88415	0.0125014
	rs10409487	19	42976951	cis	2.89932e-07	0.003071	1.88415
TXNRD2	1.87164	0.0128687
	rs12106549	22	18226987	cis	1.34297e-06	0.009747	1.87164
TUBG2	1.84429	0.013517
	rs1046097	17	38072225	cis	6.86433e-09	0.01328	1.84429
SNX19	1.78814	0.0153106
	rs10791097	11	130223840	cis	5.69859e-07	0.005618	1.78814
SLC38A8	1.78463	0.0154619
	rs7200709	16	82677506	cis	5.40306e-06	0.01337	1.78463
NDUFAF5	1.7237	0.0174608
	rs13042637	20	13752101	cis	4.2395e-06	0.0152	1.7237
ENSG00000259994	1.70648	0.0181632
	rs2489857	10	30691487	cis	1.8972e-06	0.02038	1.70648
ENSG00000272010	1.67966	0.0191464
	rs7823840	8	66681555	cis	8.3461e-11	0.00876	1.67966
ARMC1	1.67951	0.0191572
	rs7823840	8	66681555	cis	1.16777e-18	0.00876	1.67951
ALLC	1.67554	0.0193517
	rs10153783	2	3562934	cis	3.29494e-11	0.01396	1.67554
ZSWIM7	1.6487	0.0204106
	rs9891379	17	15917283	cis	1.71937e-11	0.009918	1.6487
IQGAP1	1.61462	0.0218909
	rs7174198	15	88884190	cis	7.83424e-09	0.0006782	1.61462
EMC1	1.59745	0.0225932
	rs710865	1	19441559	cis	9.5896e-10	0.01856	1.59745
ELOVL2-AS1	1.58979	0.0229714
	rs1225717	6	11086226	cis	1.858e-07	0.01703	1.58979
WAC-AS1	1.5863	0.0230686
	rs332185	10	28953315	cis	2.73606e-08	0.02845	1.5863
KANK4	1.57257	0.0236521
	rs1886834	1	62537637	cis	1.10539e-06	0.02853	1.57257
PAH	1.5697	0.0237925
	rs9782	12	101875956	cis	8.84699e-11	0.0294	1.5697
ZC2HC1C	1.56917	0.023825
	rs11623413	14	74658577	cis	4.84224e-06	0.01762	1.56917
YWHAZ	1.55796	0.0243868
	rs3134353	8	102016629	cis	4.54231e-07	0.01476	1.55796
FAM66C	1.54744	0.0249919
	rs10840962	12	8237875	cis	8.84271e-07	0.03154	1.54744
LINC00969	1.53597	0.0256078
	rs11926771	3	197141128	cis	7.79959e-07	0.02307	1.53597
ENSG00000263627	1.53493	0.0256726
	rs589559	18	9613052	cis	2.20721e-12	0.03142	1.53493
IBSP	1.49662	0.0279741
	rs12650760	4	88924156	cis	2.27094e-08	0.004516	1.49662
CENPV	1.49315	0.028201
	rs9891379	17	15917283	cis	1.60083e-06	0.009918	1.49315
SH3BGRL2	1.48466	0.0287628
	rs2295015	6	80467675	cis	3.25609e-08	0.009875	1.48466
ZNF586	1.48329	0.0288169
	rs12610315	19	62968468	cis	1.7845e-06	0.03053	1.48329
TEN1	1.48228	0.0288817
	rs2071192	17	71526263	cis	2.4191e-08	0.0128	1.48228
EFHB	1.46536	0.0298109
	rs6550227	3	19951257	cis	3.00192e-06	0.009718	1.46536
DHTKD1	1.44878	0.0310319
	rs2801499	10	12436016	cis	1.86046e-06	0.03145	1.44878
RPA2	1.44438	0.0312912
	rs10902678	1	28141160	cis	7.70346e-08	0.02579	1.44438
F2RL1	1.392	0.0352674
	rs250759	5	76103484	cis	3.15508e-06	0.01795	1.392
CDK3	1.39104	0.0353539
	rs2071192	17	71526263	cis	4.63959e-06	0.0128	1.39104
PDCL3P4	1.37424	0.03651
	rs2288272	3	102861166	cis	3.53019e-11	0.02022	1.37424
CYP24A1	1.36679	0.0371907
	rs765058	20	52237899	cis	1.00065e-06	0.01003	1.36679
NPPA-AS1	1.35383	0.0381307
	rs6676300	1	11847887	cis	1.31009e-06	0.01423	1.35383
ENSG00000261758	1.35114	0.0382928
	rs7432375	3	137771095	cis	7.61706e-07	0.02631	1.35114
PIGQ	1.35078	0.0383468
	rs7204439	16	601336	cis	2.54497e-08	0.03509	1.35078
SULT1A1	1.34579	0.0387034
	rs181206	16	28420904	cis	4.94599e-06	0.01974	1.34579
NPIPA5	1.33917	0.0392545
	rs11075260	16	15192528	cis	4.06397e-13	0.05149	1.33917
CAPN9	1.31348	0.0413938
	rs1316409	1	228952399	cis	7.36912e-06	0.008318	1.31348
ENSG00000237753	1.31306	0.0414046
	rs11680181	2	113151729	cis	2.68279e-07	0.01266	1.31306
ENSG00000236682	1.29546	0.0430254
	rs3738948	2	127734533	cis	1.0888e-27	0.01511	1.29546
ENSG00000267067	1.29071	0.0434144
	rs7503092	17	32043141	cis	6.89818e-08	0.04994	1.29071
ENSG00000272420	1.2722	0.0452836
	rs2055204	1	2270521	cis	8.27642e-10	0.05909	1.2722
C10orf32	1.26374	0.0460832
	rs12779263	10	104876523	cis	6.40496e-07	0.01153	1.26374
TAMM41	1.26133	0.0463317
	rs7629273	3	11811386	cis	9.98349e-07	0.02729	1.26133
AGAP4	1.26055	0.0464182
	rs1982795	10	45361233	cis	3.13095e-07	0.006347	1.26055
RPS27L	1.25258	0.0473258
	rs11636105	15	61158273	cis	1.33437e-06	0.0157	1.25258
NBEAL2	1.22686	0.0499514
	rs8180040	3	47363951	cis	7.20809e-06	0.04272	1.22686
ENSG00000263072	1.19934	0.0527823
	rs8049746	16	3184097	cis	1.68041e-08	0.01413	1.19934
SLC25A51	1.19703	0.0530416
	rs7859075	9	37855943	cis	4.95438e-08	0.02024	1.19703
TRAF1	1.19478	0.0533225
	rs881375	9	122692719	cis	7.90307e-06	0.03051	1.19478
ANKRD30B	1.19129	0.0537007
	rs9303869	18	14806209	cis	1.00161e-06	0.06504	1.19129
ENSG00000225498	1.1876	0.0541329
	rs42664	7	89822345	cis	2.61772e-06	0.02016	1.1876
KNSTRN	1.18317	0.0546299
	rs7169404	15	38462735	cis	4.20657e-24	0.04655	1.18317
ARHGAP25	1.17223	0.0563047
	rs2280244	2	68832806	cis	8.86825e-07	0.06116	1.17223
WWOX	1.16278	0.0574176
	rs11645006	16	76710658	cis	2.31579e-07	0.06906	1.16278
HMGB1P31	1.16092	0.0575797
	rs1862121	2	54138743	cis	1.33844e-06	0.06667	1.16092
ENSG00000267251	1.15905	0.0578714
	rs12201	18	76017006	cis	7.32067e-07	0.05638	1.15905
ABCA10	1.15554	0.0582496
	rs9912127	17	64724169	cis	4.41478e-07	0.0598	1.15554
ENSG00000228857	1.14859	0.0592869
	rs12995005	2	114332963	cis	5.91855e-06	0.017	1.14859
COX7A2L	1.14547	0.0596975
	rs1496328	2	42531091	cis	1.22444e-08	0.03781	1.14547
OTUD3	1.14151	0.0601621
	rs10916668	1	20105673	cis	9.43368e-10	0.01317	1.14151
ENSG00000251405	1.13195	0.0616748
	rs6899205	5	156875863	cis	6.10513e-06	0.04773	1.13195
NSUN6	1.13055	0.0618368
	rs7895784	10	18912878	cis	3.23332e-06	0.02475	1.13055
MTG1	1.12814	0.0620637
	rs2265638	10	135067165	cis	1.18026e-10	0.06908	1.12814
OR2L13	1.12736	0.062161
	rs4478844	1	246195863	cis	1.6484e-08	0.03512	1.12736
SLC1A7	1.1202	0.0630902
	rs3737989	1	53372666	cis	1.12794e-16	0.01861	1.1202
MUC4	1.11922	0.0632307
	rs9820939	3	197235139	cis	3.4503e-07	0.02651	1.11922
MUC20	1.11544	0.0637817
	rs11926771	3	197141128	cis	5.85493e-12	0.02307	1.11544
RARRES1	1.11377	0.0640951
	rs4680458	3	159924848	cis	1.12443e-07	0.07767	1.11377
ANKRD20A19P	1.09871	0.0662777
	rs9551026	13	23412934	cis	3.05903e-06	0.05273	1.09871
ENSG00000270947	1.08404	0.0685143
	rs1692598	19	22426892	cis	8.11075e-06	0.04313	1.08404
DRAM2	1.0825	0.068698
	rs1282330	1	111375203	cis	1.03214e-06	0.04299	1.0825
KHDC1L	1.08248	0.0687088
	rs6453660	6	74008824	cis	3.64913e-08	0.07345	1.08248
ENSG00000219755	1.07815	0.0694003
	rs7754710	6	100092916	cis	2.09151e-07	0.08424	1.07815
AS3MT	1.07814	0.0694003
	rs9527	10	104613568	cis	1.66994e-08	0.01777	1.07814
DHODH	1.07138	0.0704484
	rs11864453	16	70607981	cis	1.64304e-06	0.03729	1.07138
ENSG00000205035	1.07088	0.0705348
	rs1874474	11	50014671	cis	9.8808e-06	0.02441	1.07088
C1orf123	1.06941	0.0707293
	rs10788950	1	53485924	cis	3.06467e-07	0.03599	1.06941
FLCN	1.05611	0.0728795
	rs1708618	17	17072594	cis	8.30228e-07	0.08669	1.05611
AK7	1.05298	0.0734198
	rs6575581	14	95867254	cis	8.43232e-06	0.05207	1.05298
NEAT1	1.04797	0.0743166
	rs674485	11	64953969	cis	2.35534e-06	0.07378	1.04797
SOCS5P2	1.04592	0.0746731
	rs10858108	9	137477232	cis	8.53787e-07	0.08658	1.04592
CKMT2-AS1	1.04475	0.0748676
	rs11953113	5	80617855	cis	6.2131e-08	0.01723	1.04475
DUS3L	1.04144	0.0754295
	rs898010	19	5757686	cis	5.59489e-09	0.01466	1.04144
SLC25A24	1.03549	0.0764019
	rs1777450	1	108464818	cis	2.5629e-06	0.06749	1.03549
TMEM216	1.03542	0.0764127
	rs4939517	11	60883434	cis	7.29549e-06	0.04053	1.03542
ENSG00000214279	1.03166	0.0770394
	rs2265638	10	135067165	cis	2.37466e-07	0.06908	1.03166
ENSG00000224280	1.03142	0.0770719
	rs10247772	7	16599846	cis	2.18364e-07	0.08979	1.03142
FIBP	1.03105	0.0771367
	rs658524	11	65403836	cis	2.79803e-08	0.08488	1.03105
ENSG00000215447	1.02819	0.0775689
	rs2838859	21	45508945	cis	5.21428e-12	0.09364	1.02819
TAF1C	1.02465	0.0781307
	rs8056643	16	82755933	cis	3.01268e-06	0.08076	1.02465
ENSG00000232022	1.02264	0.0784981
	rs3766246	1	46638258	cis	1.77817e-07	0.03001	1.02264
TRIM51DP	1.02187	0.0785954
	rs7102702	11	49357701	cis	8.38547e-06	0.01631	1.02187
POMZP3	1.02081	0.0787466
	rs3789833	7	75897497	cis	3.19464e-23	0.09158	1.02081
ENSG00000233527	1.01998	0.0788871
	rs2912444	19	41730909	cis	3.48427e-11	0.03771	1.01998
COLEC11	1.01778	0.0793625
	rs10153783	2	3562934	cis	6.97129e-10	0.01396	1.01778
DDX11	1.01594	0.0797191
	rs7971718	12	31202250	cis	8.03885e-08	0.0244	1.01594
ENSG00000261478	1.01492	0.0798703
	rs11630931	15	87861815	cis	5.2019e-08	0.09448	1.01492
ENSG00000224848	1.00393	0.081772
	rs2083825	9	98501631	cis	1.68105e-08	0.064	1.00393
ENSG00000261810	1.00313	0.0819017
	rs844395	16	10010407	cis	1.02028e-08	0.05577	1.00313
